# Supplementary material for: Dynamic changes of muscle insulin sensitivity after metabolic surgery
Source: Nat Commun. 2019 Sep 13;10:4179. doi: 10.1038/s41467-019-12081-0 (PMC6744497; doi:10.1038/s41467-019-12081-0)
Supplement: Supplementary file 4 — Source Data [file 41467_2019_12081_MOESM4_ESM.xlsx]

## Sheet: Fig 1
Patient	Timepoint	Insulin	Free fatty acids	M value	M_DAG_18_1_18_1	LD_Cer_C18	totJNK	pJNK	PKCthetaMEM	PKCthetaCYT
dumy	1	1	1	1
AE15	1	12.3	620	6.4	8.04573		0.753097	1.29928	0.502283	3.13368
	2	5.65	997	3.2	37.2599	169.095	1.00719	0.361934	0.639332	1.02539
	3	4	597	5	54.0528	157.685	0.612307	0.498205	1.03803	2.67527
	4	5.5	592	6.06	41.8261	144.315	0.565802	0.576778	1.28021	1.50035
	5	5.3	555	8.95	16.9908	64.4929	0.946481	0.485123	0.768439	1.32685
SK16	1	21.2	566	3.55	22.611	252.671			1.21075	0.934944
	2	19.1	951	2.1	39.012	178.46	0.702062	0.478816	1.12425	0.608366
	3	5.6	458	4.75	33.8545		0.361411	0.421929	2.79553	1.14866
	4	5	500	5.37	28.8197	63.6163	0.290676	0.322189	1.60814	0.753396
	5	8.04	733.5	3.36	20.1306	93.6472	0.917397	0.321197	0.920124	0.780327
HL17	1	44.5	947
	2
	3	36.5	709	3.71
	4	59.9	1049
	5
ES18	1	66.2	361	0.001	16.3711	138.704	0.692741	0.687663	1.5106	1.23879
	2	56.6	1244	0.61	32.5257	224.4	0.953206	0.370075	0.988298	0.769377
	3	17.2	1230	4.45	74.1605	156.452	0.594963	0.150941		1.17877
	4	12.6	315	2.52	116.74	121.708	0.711354	0.171946		1.32049
	5	18.4	521	4.8	27.1412	143.121	1.18421	0.512486	1.32847	1.19669
NS20	1	19.6	695	3.44
	2	29.1	810	2.61
	3	10.4	966	3.3
	4	7.1	1077	4.99
	5	5.43	799	5.22
MM21	1	7.5	379	5.8
	2	14	1058	3.82
	3	11.7	478	4.78
	4	4	523	3.3
	5	7.3	541	7.99
TK22	1	11.5	819	2.73		225.206
	2	10.9	794	3.1		573.682
	3	9	568	6.5	76.2339	218.626
	4	7.1	740	5.29	52.6436	137.249
	5	3.29	651	8.07		136.414
DB24	1	35.3	788	3.84
	2	28.2	1740	2.93
	3	16.3	1035	3.03
	4	18.1	1176	3.87
	5	9.9	684	4.57
LD25	1	20.6	408	3.79
	2	12.1	1119	2.6
	3
	4	12.1	798	7.94
	5	7.7	304	5.61
KH28	1	51.5	820	1.68
	2	34.1	1085	3.21
	3	17.3	741	2.81
	4	16.8	488	2.51
	5	15.5	465	4.11
MD35	1	22.7
	2	35.4
	3	13.6
	4	10.1	521
	5	8.9
IK36	1	19.3	749	3.2
	2	24.4	1040	2.94
	3	13.6	740	4.71
	4	9.72	683	5.85
	5	3.3	837.5	8.95
TR38	1	33.6	481
	2	24.1	1047
	3	13.3	742
	4	10.6	638
	5	13.3
DN39	1	22.6	959.5	2.46
	2	18.1	1337	3.15
	3	6.2	790	4.08
	4	7.51	806	7.6
	5	11.2	329	8.8
KT41	1	21	856	3.46	13.8603	51.5286	0.449555	0.116882	0.835203	0.556338
	2	19.6	1183	3.62	21.5256	135.611	0.447242	0.180297	0.974094	0.4053
	3	11.6	699	3.44	86.512	138.068
	4	7.33	620	4.44	49.0531	124.12	0.190164			2.86939
	5	5.7	460.5	8.49	8.02154		0.578887	0.17089	0.518548	0.630997
MV42	1	25	634	0.86
	2	5.6	1340	1.88
	3	8.4	947	2.31
	4	3.87	736.5	3.65
	5	4.3	654	4.4
RR44	1	18.9	783	2.32
	2	23.4	983	2.23
	3	15.9	977	3.01
	4	11.8	899.5	3.19
	5	6.4	452	4.86
KI46	1	24.5	468	2.75
	2	28.7	1702	2.73
	3	10	644	3.23
	4	14.8	460	4.59
	5
IG47	1	32.7	822	2.93
	2	30.5	1066	2.22
	3	8.6	365	2.96
	4	6.5	981	3.98
	5	21.2		4.42
MG48	1	11.9	725	5.23	20.4004	116.229	0.556928	0.422131	1.32318	1.96023
	2	8	997.5	3.81	27.7316	206.371	0.470655	0.240325	1.51909	1.09084
	3	8.3	486	4.42	92.1269	119.751	1.30338	0.361795	0.885869	0.421449
	4	4.5	668.5	8.38	105.454	278.509	1.33505	0.401577	2.96896	1.53226
	5	3.6	363	9.02	17.7596	65.4022	0.653028	0.378484	2.10379	1.70091
MP30	1	32.4	641	1.59		205.697	0.52367	0.263548	1.04114	1.58263
	2	38.9	1122	2.94		257.117	0.461736	0.315933	0.885434	0.874682
	3	8.34	791	4.29	67.6094	177.215	0.924781	0.620735	0.598601	0.904087
	4	7.23	588	3.88	60.2409	127.814	1.3921	0.589454	0.978041	3.95794
	5	6.3	423.5	6.7	15.3196	50.6888	0.783166	0.353835	0.795884	0.870618
RS45	1	45.6	646	1.03
	2	34.1	813	2.36
	3	18.6	529.5	2.58
	4	14.3	385	4.78
	5	12.3	415	5.01
KD33	1	24	803	0.53
	2	21.1	701	1.25
	3	16.7	748	2.81
	4	11.3	445	2.65
	5
JL50	1	7
	2
	3	11.8	798
	4	8.3	1206
	5	8.7	740
NA51	1	28.9	554.5	1.237
	2	41.4	876.5	1.4
	3	27.6	483	1.61
	4	34.9	412.5	2.14
	5	29.9	411	3.48
SS52	1	21.1	597.5	2.23	10.6971	236.768	0.518109	0.10801	0.929005	0.464184
	2	16.9	1176.5	1.89	20.5386	116.087	0.491594	0.136781	2.11488	0.417447
	3	7.1	967	4.48	30.3411	205.692	0.944423	0.681366	0.887788	0.304031
	4	8	583.5	6.28	26.1433	71.9462	0.677979	0.610921		0.637709
	5	10.8	324	5.66	16.3893	97.181	0.66442	0.16639	1.85293	0.685078
TG53	1	15.2	435	1.66
	2
	3	7.7	584	1.97
	4	6.4	474	3.55
	5	2.4	403	4.42
AB54	1	5	559	4.471
	2	10	770	4.98
	3	3.1	464	4.64
	4	3.1	827	5.52
	5	2.8	488	6.97
MS55	1	25.2	589	4.87	8.09332	34.4979	0.568179	0.217512	0.544254	0.837616
	2	12.6	650	4.03	23.7088	126.072	0.583656	0.181419	0.694362	0.600571
	3	5.8	751	4.66	34.0803	141.587	0.395181	0.479321	0.623588	1.08959
	4	8.3	581	4.52	25.6535	88.9369	0.594452	0.275209	0.631622	0.851935
	5	9.1	301	4.53	12.2806	67.465	0.823041	0.169277	0.726473	0.620809
NW59	1	38.2	780	2.08	32.1012	184.648	0.917411	0.468838	0.884084	3.17764
	2	22.7	957	3.17	24.2237	185.944	0.638633	0.417897	1.82166	0.748248
	3	16.2	599	3.07
	4	14.4	779	4.05	101.161	474.904	0.0724013		1.65882	1.63109
	5	10.7	263	6.15	33.0676	124.406	0.821774	0.217564	0.321384	0.972991
UK60	1	23.9	709	1.8
	2	21.5	936	2.17
	3	23	614	2.37
	4	16.9	263	3.98
	5		305	3.81
SH64	1	25.7	836	0.78
	2	13.5	1020	1.94
	3	13.6	947	2.26
	4	7	776	4.13
	5	18.1	1283	3.11
SJ66	1	18.8	829	2.3
	2	29.6	1230	2.02
	3	10.7	834	5.65
	4	13.1	498	6.2
	5	12.7	716	4.92
TP71	1	35.6	782	1.36
	2	19.2	1142	1.2
	3	22	833	1.75
	4	15.3	639	1.35
	5	10.8		2.63
CO63	1	58	666	1.6
	2	23.1
	3	16.6	803	7.25
	4	8.7	525
	5	10.4	696
ND67	1	22.8	647	2.96
	2
	3	12.6	437	3.62
	4	7.6	394	4.92
	5		305	5.805
AD74	1	13.9	785	5.05
	2
	3	11.5	594	4.73
	4	10	443	7.8
	5		357	6.16
TH76	1	19.3	783	2.04
	2	22.5	864	0.77
	3	13.9	690	3.12
	4	9.5	510	4.89
	5	5.4	553	6.47
BE80	1	16.4	683
	2	19.5	731
	3		514
	4
	5	8.7
CS81	1	28.9	635	1.89
	2	25	570
	3
	4		538	3.06
	5		310	3.44
CR73	1	20.7	386	3.64
	2	23.3	624
	3	10.9	408	2.94
	4	10.9	460	4.05
	5		597	4.54
BS82	1	17.8	588
	2
	3	11.3	796
	4	9.3	499
	5	9.8	251
MS79	1	17.7	493	3.71
	2
	3	9.2	591	3.77
	4	14.1		4.87
	5	7.9		5.49
NN83	1	17.3	366	3.14
	2	19.1	1169	2.17
	3	17.6		3.41
	4		613	4.81
	5	8.7	342	5.83
MF85	1	33.4	948	1.71
	2	44	1851	1.39
	3	16.7		2.48
	4
	5	11.9		4.19
TH72	1	20	404	0.77
	2	33.9	792	1.03
	3	18.9	566	3.04
	4	15.6	939	1.86
	5	9.6	392	4.39
BO70	1	15.8	463	3.81
	2	10.3
	3	6.5	577	7.13
	4	10.1	388	6.47
	5	3.5	461	7.58
TS78	1	18.3	509	2.76
	2	7.6	867	2.43
	3	7.7	658	4.05
	4
	5	3.6	513	4.32
GH43	1	19.8	660	3.3
	2	8.3	1384	2.78
	3	7.2	806	6.71
	4	9.3	971.5	7.84
	5	4.1	293.5	10.44
HT90
HP69
ME88
NS86
SM87
YF_K2		5.9	334	9.4	24.0702	475	1.11434	0.685859	0.612447	2.59557
HP_K6		10.8	603	4.7	20.1803	148.582	1.12976	0.454864	0.544553	1.67
SK_K7		4.9	444	6.5
HO_K8		2.9
SP_K9		2	657.5	8.9
NS_K11		6.21	827	7.19	18.0833	44.5059	1.11285	0.82199	0.594655	1.20165
DK_K15		6.83	379	10.91	13.0196	47.7595	1.03722	0.440372	0.494997	0.651888
KS_K3		11.2	388	5.5
KON1322		2	1179
KON1332		4.4	667
KON1159		7.5	149
KON1074		4	480
KON1105		7.6	269
KON1394		7.5	298
KON1494		2.8	220

## Sheet: Fig 2
Patient	Timepoint	State U	RCR	CSA	State 4	State 3	M_BOX_Glu	AntioxCap	CII_SDHB
dumy	1	1	1	1	1	1	1
AE15	1	44.8815	2.90153	94.0047	7.8937	22.9038	22.5953	0.0950001
	2	56.76	2.03741	62.9658	8.61	13.9	28.32
	3	77.325	4.1037	92.9917	4.87	19.985	31.445	0.0949936
	4	99.915	2.51331	93.9644	8.075	20.295	36.45	0.0950137
	5							0.0949645
SK16	1	65.056	3.08933	88.093	4.92125	15.2034	29.9119	0.0877747
	2	45.415	1.40853	43.0827	3.975	12.545	17.67	0.0805591
	3	44.225	2.56356	64.8479	7.985	20.47	21.775	0.0876257
	4	51.94	4.70571	90.6213	3.5	16.47	21.375	0.0804147
	5	45.03	4.35393	83.1334	1.78	7.75	19.16	0.0875875
HL17	1	26.0456	2.49017	52.4011	3.71235	9.2444	9.1697	0.0803889
	2
	3	74.92	2.55182	75.8509	6.995	17.85	22.06	0.0875191
	4							0.0950587
	5
ES18	1	59.765	3.18405	99.8657	6.71	21.365	21.235	0.128053	6.96849
	2	55.75	1.35973	57.4489	5.305	13.83	18.805	0.0875188	2.27739
	3	70.415	3.23319		7.955	25.72	29.86	0.0950489	4.61501
	4	121.975	2.75952	127.866	12.08	33.335	53.805	0.0943414	14.9624
	5	62.73	2.30589	60.2495	11.115	25.63	30.86	0.08751	7.94108
NS20	1	70.2228	2.053	29.1697	8.99805	18.473	29.4104	0.0805139	4.88875
	2	66.365	1.48593	31.2955	7.695	17.585	26.13	0.0879092	6.92646
	3	57.755	3.03293	52.6242	4.1	12.435	11.81	0.0951684	12.9325
	4	82.16	3.46709	53.8949	11.09	38.45	44.48	0.09515	6.86889
	5	64.35	3.26612	58.6674	5.505	17.98	27.875	0.0951086	10.8122
MM21	1	100.824	2.24647	129.381	9.98385	22.4284	43.4779	0.0951652	0.65979
	2	33.955	1.20894	20.7543	4.03	11.75	14.205	0.0875451	0.717624
	3	57	2.31712	121.031	5.755	13.335	11	0.0951087	1.27908
	4			124.505				0.102828	1.61003
	5	85.015	4.29618	154.245	4.71	20.235	34.99	0.0949072	1.3601
TK22	1	85.1846	2.66686	71.5139	7.2898	19.4408	23.6543	0.0949657	0.338685
	2	55.7	1.28642	49.2435	6.37	17.195	22.12	0.08043
	3	89.35	2.70835	82.2017	9.995	27.07	33.255	0.0876478	0.228803
	4	66.285	2.58943	73.9299	6.625	17.155	24.445	0.0952503	0.253028
	5	75.91	2.24064	95.6081	12.155	27.235	38.965	0.0876372
DB24	1	81.1856	2.8016	129.473	7.1393	20.0014	26.7753	0.0951551
	2	63.37	1.82205	54.7103	3.63	13.515	24.625	0.0734988
	3			52				0.0950901
	4	50.91	4.03333	51.7191	3	12.1	15.215	0.0876064
	5	41.55	1.46708	67.7998	9.72	14.26	18.76	0.111076
LD25	1	89.5243	2.11761	77.6002	12.2324	25.9034	37.8016	0.102909
	2	58.28	1.40123	50.8275	12.39	17.82	24.97	0.09513
	3
	4	112.45	6.33754	122.792	5.155	32.67	43.805	0.0951169
	5	35.57	1.46766		9.43	13.84	17.7	0.128163
KH28	1	70.4753	1.91927	82.1443	11.3853	21.8516	22.8171	0.10292
	2	66.555	1.3864	56.8164	10.165	20.885	28.955	0.0951445
	3	77.545	2.40137	134.955	5.855	14.06	18.7	0.0488592
	4	51.17	3.61489	120.889	3.09	11.17	17.79	0.0876303
	5	47.815	5.43802	76.406	1.815	9.87	15.535	0.0877332
MD35	1	54.35	3.38726	40.9435	4.945	16.75	21.725
	2	44.01	2.08187	47.3999	5.615	9.1	18.945
	3	65.39	3.15238	41.7967	3.675	11.585	26.415
	4	51.735	1.90668	109.56	6.59	12.565	18.215
	5	125.02	1.95434	141.709	8.65	16.905	23.01
IK36	1	109.4	3.30175	127.051	8.55	28.23	46.73	0.0950277	3.21824
	2	73.755	1.53187	72.5684	5.515	19.61	30.04	0.0950798	2.41615
	3	46.715	1.61363	112.124	10.055	16.225	15.845		3.89995
	4	46.04	2.50502	116.193	5.475	13.715	15.245	0.111023	4.36372
	5	42.76	8.28643	87.7044	0.995	8.245	10.4	0.0875827	4.48156
TR38	1	71.715	2.43184	66.1193	8.95	21.765	40.18
	2	53.62	1.84444	87.3806	2.84	6.075	11.205
	3	30.785	1.98749	58.8307	4.395	8.735	10.1
	4	49.58	2.43581	108.917	7.205	17.55	19.615
	5	65.665	2.42144	117.321	5.505	13.33	18.505
DN39	1	97.65	1.73079	140.949	10.215	17.68	26.365	0.0747904	0.525774
	2	84.885	1.9443	135.044	2.795	14.99	29.145	0.0875007	0.572709
	3	96.87	1.95383	41.0617	12.13	23.7	25.87	0.0803718	1.2907
	4	61.705	1.91292	124.936	8.67	16.585	19.83	0.0951868	0.584325
	5	110.985	2.47176	133.137	8.5	21.01	25.02	0.0875495	1.24407
KT41	1	88.26	1.08608	63.2959	19.4	21.07	48.28	0.0951384
	2	58.81	2.14274	58.4563	10.28	12.05	25.82	0.0875521
	3	34.32	1.5759	69.3113	4.15	6.54	12.12	0.0734644
	4	45.475	2.17225	93.3267	5.225	11.35	19.435	0.0876121
	5	74.08	2.1193	112.591	3.73	7.905	15.045	0.0950599
MV42	1	67.585		127.227		13.39	24.615	0.0875333	0.505809
	2	55.095	1.69848	61.0522		8.225	13.97	0.0802769	0.322665
	3	64.675	2.24373	91.254	8.575	19.24	20.375	0.0951074	0.549697
	4	43.83	2.10591	96.1018	6.09	12.825	15.33	0.0875499	0.691548
	5	63.835	1.97482	94.2935	4.965	9.805	12.06	0.0950801	0.891938
RR44	1	78.325	2.83061	119.174	5.815	16.46	21.965	0.087501	1.71078
	2	58.4	2.54371	83.4671	2.33	7.035	17.895	0.0875592	1.43947
	3	46.36	1.64275	125.727	3.275	5.38	7.825	0.0803462	1.37986
	4	62.69	2.87269	120.228	4.87	13.99	20.14	0.0951011	3.10559
	5	73.655	2.39423	159.641	6.76	16.185	19.565	0.0951263	3.06052
KI46	1	25.485	3.2625	87.0036	1.2	3.915	3	0.0875488
	2	50.265	1.2466	43.0763	13.14	20.235	25.225	0.0435943
	3	51.365	2.9618	112.162	3.665	10.855	15.505	0.0875865
	4	64.16	2.50648	71.9733	6.17	15.465	20.695	0.0951659
	5
IG47	1	59.005	1.88879	64.6858	5.89	11.125	14.34	0.0470302	4.33633
	2	86.795	1.49252	73.0726	3.53	8.69	12.97	0.0877943	1.15872
	3	87.72	2.65434	105.068	3.92	10.405	15.625	0.0876391	0.837003
	4	97.53	1.98912	124.05	6.435	12.8	15.595	0.0877097	1.3651
	5	74.955	1.81351	86.4356	6.81	12.35	15.165	0.0877739	1.29846
MG48	1	49.355	1.49419	129.78	9.895	14.785	16.945	0.0875741	3.60141
	2	48.145	1.34197	122.278	6.845	12.925	17.345	0.0734497	3.19054
	3	83.72	6.04918	151.539	3.66	22.14	24.73	0.0876149
	4	104.085	5.97554	148.532	3.475	20.765	24.515	0.073581	5.62378
	5	104.7	2.08656	119.077	7.105	14.825	23.47	0.10289	5.29728
MP30	1	81.23	3.36603	153.304	9.125	30.715	38.735	0.0950551	0.126106
	2	62.595	1.69247	75.3926	8.16	17.055	28.865	0.0951513	0.181264
	3	53.31	5.17803	78.2934	2.64	13.67	26.905	0.0949984	0.104817
	4	38.28	2.374	147.642	6.845	16.25	16.425	0.0952044	0.122208
	5	66.235	1.97831	109.073	9.22	18.24	22.44	0.0949617	0.16693
RS45	1	8.95	0.792181	139.151	9.72	7.7	8.285	0.0950566
	2	32.165	1.18265	45.6529	6.14	9.28	10.975	0.0734303
	3	44.05	2.57113	131.514	4.71	12.11	16.545	0.0876264
	4	62.51		121.446	1.13	15.505	22.09	0.0876014
	5	66.63	1.8437	95.2619	6.11	11.265	17.215	0.0951723
KD33	1	125.01	4.74157	100.234	8.01	37.98	54.175	0.0950322
	2							0.076664
	3	91.04	2.88148	74.0447	7.72	22.245	40.795	0.0812115
	4	57.935	2.6299	95.2611	4.85	12.755	15.08	0.0803495
	5
JL50	1	54.3	2.70486	93.272	2.88	7.79	10.76
	2
	3	53.395	1.94279	89.7168	8.04	15.62	17.74
	4	75.02	1.59953	82.3626	8.49	13.58	17.81
	5	94.28	3.86829	104.441	5.96	23.055	31.855
NA51	1	87.675	2.79648	90.464	3.98	11.13	16.635	0.0951548	0.11541
	2	74.63	1.47914	49.866	5.17	12.825	18.97	0.0735341	0.122779
	3	58.935	4.65646	96.3426	8.04	15.62	17.74	0.0805331	0.118117
	4	73.2		83.4339	0.18	7.385	15.535	0.087782	0.107638
	5	91.66	2.64827	125.899	9.695	25.675	42.445	0.0877118	0.205188
SS52	1	70.45	3.69854	168.787	3.765	13.925	18.965	0.0952796	1.0073
	2	63.305	1.6226	114.879	0.475	7.035	11.415	0.0807181	1.26166
	3	101.55	4.14607	130.114	4.45	18.45	25.045	0.0876972	1.67876
	4	80.125	1.67604	79.8061	9.6	16.09	19.065	0.0878371	1.22955
	5	90.76	2.95478	122.712	4.755	14.05	21.545	0.0952434	3.03223
TG53	1	74.445	1.962	57.1012	5.395	10.585	17.41	0.0877262
	2
	3	66.12	2.54881	58.6893	4.45	18.45	25.045	0.0804911
	4	70.355	2.20881	119.937	4.765	10.525	16.595	0.0804277
	5	61.48	1.80407	78.1117	6.635	11.97	23.42	0.10308
AB54	1	52.07	4.10816	91.0977	2.45	10.065	16.915
	2
	3	76.15	6.73973	133.184	1.095	7.38	15.89
	4	67.46	5.04174	71.2535	2.875	14.495	26.995
	5	42.96	3.285	46.995	4.91	16.13	22.5
MS55	1	55.535	4.08267	38.4503	3.75	15.31	23.245	0.0805187	0.112142
	2	42.27	1.60926	31.4667	2.445	10.48	16.865	0.0734119	0.0790752
	3	67.665	1.49357	96.2241	8.945	13.36	17.89	0.0952579	0.0828895
	4	64.55	2.51506	72.2196	4.98	12.525	31.075	0.0877004	0.0953154
	5	52.77	3.7456	50.8604	3.125	11.705	27.135	0.0952712	0.141397
NW59	1	49.88		85.2424	0.44	6.075	11.51	0.0804688
	2	61.075	1.78336	93.1501	7.075	11.54	20.58	0.0952198
	3	38.38	2.07244	78.8073	5.315	11.015	12.82
	4	68.21	2.34277	64.695	7.95	18.625	36.51	0.103025
	5	80.85	3.103	80.8245	4.9	15.205	29.425	0.111148
UK60	1	47.065	2.93803	78.3964	3.55	10.43	16	0.08762
	2	50.4	1.73	41.8189	4.44	12.185	21.08	0.0736559
	3	66.725	2.03543	78.1062	7.62	15.51	19.105	0.0876806
	4	47.835	1.88716	83.6926	4.83	9.115	9.955	0.0951832
	5	66.96	1.99201	126.97	8.135	16.205	36.27	0.103041
SH64	1	79.93		25.7156	0.16	4.93	11.94		0.796888
	2	63.075	1.35461	62.0287	6.51	12.535	16.98		1.90783
	3	75.845	2.92814	77.9335	6.61	19.355	28.665		1.05527
	4	80.715	2.72142	60.1017	11.02	29.99	39.48		1.15463
	5	76.295	2.47169	81.7034	8.035	19.86	30.31		1.39442
SJ66	1	75.615	4.71388	120.146	1.765	8.32	17.825
	2	72.81	2.79609	90.1943	1.58	5.37	15.015
	3	79.515	4.47147	77.7016	4.995	22.335	30.67
	4	80.175	2.28625	69.1255	10.62	24.28	31.645
	5	65.63	8.2871	70.1168	2.055	17.03	21.545
TP71	1	52.33	2.34681	74.2586	7.05	16.545	21.815
	2	49.735	1.50656	38.72	4.97	12.42	16.46
	3	67.18	1.88171	67.6607	14.54	27.36	36.215
	4	48.885	2.81642	54.4206	5.665	15.955	26.52
	5	65.535	4.90423	34.1029	5.325	26.115	29.535
CO63	1	80.145		104.851	0.4	7.305	15.965
	2	80.02	1.79515		10.295	19.16	34.395
	3	69.82	3.85259	108.454	5.02	19.34	29.475
	4	69.745	3.86965	42.904	5.025	19.445	30
	5	40.235	2.45136	54.5614	5.14	12.6	19.845
ND67	1	67.395	5.47107	103.85	1.815	9.93	16.675
	2
	3	30.64	2.23411	164.114	4.72	10.545	25.475
	4	65.85	1.54368	52.0897	8.185	12.635	32.34
	5	77.355	2.0964	68.0619	8.195	17.18	37.59
AD74	1	101.195	3.33578	109.855	9.545	31.84	48.105
	2
	3	60.85	1.76118	92.6611	12.855	22.64	29.255
	4	50.73	0.825397	75.7103	7.875	6.5	28.785
	5	76.09	3.36196	44.9666	8.965	30.14	47.02
TH76	1	56.01	2.3	92.5228	11.25	25.875
	2	90.755	1.43573	60.6136	4.585	8.985	12.9
	3	105.965	2.01497	83.411	14.365	28.945	38.615
	4	102.605	4.10267	104.006	7.5	30.77	37.895
	5	110.705	9.21646	132.579	3.28	30.23	43.475
BE80	1	96.11	2.23299	89.7432	4.85	10.83	14.465
	2	103.53	1.36251	68.5907	9.74	24.565	33.47
	3	97.665	2.44209	85.0225	9.455	23.09	31.16
	4	96.565	5.60478	137.176	3.555	19.925	34.78
	5	114.47	4.41387	82.3693	6.995	30.875	57.285
CS81	1	94.105	2.49068	106.641	8.315	20.71	30.765
	2	103.145	1.56547	72.7516	9.595	26.615	41.665
	3	95.02	5.12693	86.0022	4.845	24.84	39.28
	4	82.8	3.06232	120.32	5.215	15.97	30.575
	5	79.39	4.34707	110.127	4.005	17.41	26.65
CR73	1	73.775	3.00857	71.1193	7	21.06	38.775
	2	64.425	1.72336	50.599	3.165	6.85	11.805
	3	73.925	4.23596	61.0734	4.895	20.735	33.8
	4	60.67	5.0653	92.3734	2.68	13.575	29.8
	5	70.78	2.4497	64.4005	8.35	20.455	29.6
BS82	1	109.365	2.43548	58.3983	8.06	19.63	25.86
	2
	3	64.75	2.37317	12.0681	7.53	17.87	23.59
	4	71.635	2.85437	47.9519	5.15	14.7	32.695
	5	52.785	2.63382	57.9192	4.82	12.695	21.52
MS79	1	61.79	2.06888	18.7046	4.065	8.41	14.395
	2
	3	60.785	2.09953	41.0638	5.375	11.285	24.795
	4	50.085	1.9521	31.3198	5.01	9.78	9.935
	5	67.38	5.65283	77.1576	3.975	22.47	26.585
NN83	1	62	7.39326	36.5479	2.225	16.45	34.705
	2	67.19	1.60339	49.6698	8.345	20.965	33.615
	3	74.25	1.93209	71.1336	12.59	24.325	33.855
	4	81.205	2.25745	76.2103	8.39	18.94	28.61
	5	77.445	2.22396		1.92	4.27	26.89
MF85	1	59.29	2.08655	41.8137	6.355	13.26	22.02
	2	54.305	1.3832	31.4799	12.945	16.075	22.235
	3	77.465	2.25234	48.9221	8.025	18.075	29.58
	4	65.17	5.66269	60.1619	4.195	23.755	22
	5	60.38	7.51685		1.335	10.035	23.95
TH72	1
	2
	3
	4
	5
BO70	1
	2
	3
	4
	5
TS78	1
	2
	3
	4
	5
GH43	1							0.102931
	2							0.0875523
	3							0.0951351
	4							0.0875971
	5							0.0804451
HT90
HP69
ME88
NS86
SM87
YF_K2		38.055	3.61489	120.16	11.335	23.68	18.73	0.0949735	3.77022
HP_K6		116.04	2.50502	72.2	6.395	22.175	34.85	0.0875613	0.479758
SK_K7		121.23	2.43581	107.32	10.635	22.085	41.535	0.0950481
HO_K8		211	2.17225		55.05	85.45	103.12
SP_K9		84.375	2.10591	94.08	6.01	26.5	39.655	0.111073
NS_K11		82.475	5.97554	64.31	3.57	17.19	34.285	0.0875355	0.790638
DK_K15		59.2	13.7212	110.82	4.11	10.44	18.23	0.0779681	3.15131
KS_K3				108.485
KON1322		84.4518	3.8101	83.2935					5.57111
KON1332		74.4249	2.62701	113.153					2.58054
KON1159		76.9051	1.98554	70.2367					2.24658
KON1074		74.9685	10.4843	114.231					2.30206
KON1105		98.6861	3.8456						5.9989
KON1394		145.28		138.738					39.5696
KON1494		61.3417	2.22627	170.299					4.86383

## Sheet: Suppl fig 1
Patient	Timepoint	LD_DAG_16_1_16_1	LD_DAG_18_2_18_2	LD_DAG_16_0_18_2	LD_DAG_16_0_16_0	LD_DAG_16_0_18_1	LD_DAG_18_1_18_1	LD_DAG_18_0_20_4	LD_DAG_18_0_18_2	LD_DAG_18_0_16_0	LD_DAG_18_0_18_1	C_DAG_16_1_16_1	C_DAG_18_2_18_2	C_DAG_16_0_18_2	C_DAG_16_0_16_0	C_DAG_16_0_18_1	C_DAG_18_1_18_1	C_DAG_18_0_20_4	C_DAG_18_0_18_2	C_DAG_18_0_16_0	C_DAG_18_0_18_1	M_DAG_16_1_16_1	M_DAG_18_2_18_2	M_DAG_16_0_18_2	M_DAG_16_0_16_0	M_DAG_16_0_18_1	M_DAG_18_1_18_1	M_DAG_18_0_20_4	M_DAG_18_0_18_2	M_DAG_18_0_16_0	M_DAG_18_0_18_1	LD_Cer_C18	LD_Cer_C20	LD_Cer_C24_1	LD_Cer_C24	C_Cer_C16	C_Cer_C18_1	C_Cer_C18	C_Cer_C20	C_Cer_C24_1	C_Cer_C24	M_Cer_C16	M_Cer_C18_1	M_Cer_C18	M_Cer_C20	M_Cer_C24_1	M_Cer_C24
dumy	1
AE15	1	0.106957	0.314646	0.76629	0.202949	2.06615	1.82102	0.134665	0.149501		0.333366	0.0527569	0.229803	0.513045	0.233223	1.57011	1.37163	0.381125	0.12738	0.0335306	0.242553	0.390065	1.51012	3.85096	2.18222	7.41588	8.04573	3.64894	1.47418	0.977313	2.52526			95.9762	58.667	106.701	37.0057	107.783		553.258	381.326	1784.05	463.273	1758.09	354.976	10950.2	4307.67
	2	0.608823	1.33164	5.26195	2.77624	14.1469	18.4719	1.20925	1.07628	1.00983	3.21561	0.0881054	0.24511	0.983188	0.804803	3.4035	2.9014	0.49267	0.239157	0.419969	0.657028	1.02693	2.3501	10.3251	6.01628	30.2381	37.2599	5.42088	3.02703	2.76975	7.15305	169.095		440.889	136.733	111.646	163.619	132.52		334.084	117.477	1923.49	2663.46	2376.52	253.511	7406.74	2660.95
	3	0.315293	0.46045	2.0394	0.728751	6.17931	7.54436	0.661696	0.387962	0.136487	1.01286	0.115404	0.0942464	0.680987	0.165975	2.36408	3.00826	0.71295	0.243338		0.420868	1.97498	3.55926	13.68	4.8655	30.9433	54.0528	7.80185	3.33493	1.7782	9.72889	157.685		225.816	89.0636	52.645	53.1365	153.834		437.726	129.983	1260.82	1092.36	3219.98	219.245	8729.17	2982.19
	4	0.325507	0.422651	2.03847	0.522736	5.91955	6.67022	0.610782	0.359841		1.07753	0.0866565		0.369487		1.49358	1.8116	0.408233	0.138397		0.251026	1.67278	2.54964	11.5901	4.31976	26.35	41.8261	5.47912	2.89696	1.8001	8.942	144.315		200.558	106.869		37.1071	154.277		287.219	129.655	797.174	960.739	3392.26	148.695	5842.66	2696.16
	5	0.111754	0.274505	0.633961	0.360255	2.48338	2.77648	0.403801	0.168176	0.0937613	0.489216	0.0550459	0.125587	0.399352	0.37377	1.64011	1.59177	1.16827	0.219845	0.182956	0.500806	0.519403	1.66533	4.36205	2.80247	11.4883	16.9908	7.97469	2.22924	1.4559	4.42756	64.4929		149.186	96.4747	191.56	42.3795	189.061		845.892	487.819	2209.74	501.049	2394.19	689.869	13734.3	5992.74
SK16	1	0.215632	0.968294	3.06072	1.37663	5.9908	8.6296	0.524899	0.765834	0.512647	1.84097	0.0307379	0.0645824	0.368341	0.260543	1.31191	0.927495	0.223023	0.127489	0.0915275	0.267504	0.521507	2.20373	8.36753	4.2335	18.7254	22.611	3.91089	2.72246	2.08851	5.36732	252.671		314.779	174.91	40.6281	47.1518	224.4		262.951	161.941	620.734	926.75	4496.83	139.238	5391.64	2960.91
	2	0.553827	1.00437	3.40448	1.67062	7.28196	11.6058	0.750843	0.675692	0.568723	1.8378	0.0483575	0.0929263	0.466921	0.357912	1.98445	1.5583	0.378772	0.119415	0.12267	0.324456	1.28091	2.26987	10.5619	5.13507	28.7879	39.012	5.90593	2.72971	2.55425	6.33649	178.46		299.331	114.13	71.0217	68.8313	206.731		338.486	134.737	1122.16	1558.53	3659.31	207.039	7410.22	2778.68
	3	0.0982415	0.625255	2.17142	0.797316	7.22227	9.23725	1.90246	0.581091	0.738879	1.08388			0.881629		2.91231	4.85032	2.09638	0.318154		0.689525	1.81438	3.77237	14.1855	5.17914	35.8296	33.8545	9.85553	4.36874	1.80172	7.24002			100.097				145.264		335.215	118.999	923.496	1670.47	3145.47	144.56	8880.53	2639.48
	4	0.192293	0.58162	1.60841	0.99046	5.13176	5.75347	1.20621	0.378883	0.506432	0.801222	0.0895287	0.249245	1.01194	0.953681	3.48463	3.9212	1.74984	0.405862	0.495778	0.583804	1.20609	2.4568	10.7307	2.95318	22.9036	28.8197	6.73029	3.15153	1.08096	6.84591	63.6163		87.8365	52.7245	57.9772	89.8565	191.977		451.746	141.767	700.533	1422.34	3501.06	88.7508	5803.77	2581.92
	5	0.108283	0.237482	0.874535	0.492875	2.93855	3.66609	0.293244	0.232398	0.0974185	0.675869	0.131932	0.106493	0.489244	0.292333	2.05514	1.90149	0.687484	0.230069	0.107278	0.501514	0.497606	1.35	5.11207	2.79875	13.2669	20.1306	5.67853	2.12788	1.22002	4.76301	93.6472		139.771	73.0214	78.1226	57.7584	254.438		492.114	219.411	740.027	743.708	3125.7	140.596	7079.93	2806.03
HL17	1
	2
	3
	4
	5
ES18	1	0.229537	0.594899	1.63415	0.800698	3.8421	4.2278	0.524366	0.363031	0.265574	0.916951	0.0523986	0.222916	0.453691	0.475168	1.38971	1.33913	0.441152	0.166251	0.311202	0.296689	0.830816	1.85339	5.45072	3.06992	13.2026	16.3711	5.12735	2.09232	1.54541	3.77962	138.704		217.114	193.732	82.3214	38.2943	148.069		424.399	398.424	1029.67	581.092	2865.96	219.245	7776.05	3748.89
	2	0.567387	0.883883	2.49472	1.4635	5.60165	6.41735	0.406618	0.356408	0.61253	0.950529	0.0756776	0.127136	0.45971	0.347074	1.95475	1.5866	0.441271	0.126461		0.27002	1.80499	2.50011	7.9672	5.0546	23.5778	32.5257	4.52429	2.08721	1.91905	4.55153	224.4		280.278	149.801	89.4538	94.2591	378.123		629.866	273.239	746.689	917.537	4450.89	121.876	6217.77	2420.59
	3	0.486611	1.06999	4.47463	1.26376	10.9601	11.8639	0.684752	0.64907	0.223844	1.67256	0.10723	0.208702	1.12911	0.147074	3.23174	3.45021	0.756168	0.241699	0.0427408	0.515993	2.43941	4.93004	20.3723	6.63573	38.2952	74.1605	5.70073	3.64762	2.84038	12.9272	156.452		286.517	145.589	67.1196	63.7058	223.46		557.537	248.696	1086.28	988.1	3425.76	132.813	7488.3	3263.93
	4	0.456373	1.03413	3.92568	1.29156	10.2474	11.5338	1.56032	0.789894	0.633088	1.83993	0.130159	0.281386	1.31774	0.353676	4.15275	3.88746	1.83761	0.51295	0.120341	0.72652	2.89303	5.50025	22.9575	6.94246	42.9552	116.74	18.3526	5.16906	3.00928	20.399	121.708		267.037	152.459	83.5061	47.4894	193.399		504.02	312.32	1332.58	688.062	2728.07	275.882	7497.82	4473.66
	5	0.307914	0.518874	2.0262	1.00178	4.71287	4.92503	0.80532	0.386721	0.205104	0.911894	0.0898519	0.124324	0.498801	0.512956	1.86144	1.32669	0.83229	0.209329	0.255799	0.363935	1.0402	2.17975	7.85523	4.49209	21.1126	27.1412	7.5131	2.80672	2.0629	5.11904	143.121		243.045	151.753	85.2535	60.1404	187.294		414.546	264.972	967.119	827.637	2894.23	168.552	5993.61	2957.02
NS20	1
	2
	3
	4
	5
MM21	1
	2
	3
	4
	5
TK22	1	0.417121	0.956589	3.52964	1.30064	8.28329	10.8518	0.296846	0.677474	0.487017	1.79137	0.203425	0.909628	0.555139	3.24836	2.6213	0.390747	0.329131	0.237897	0.681644		1.21396	3.94777	16.4773	5.77644	34.6		4.1283	4.00024	2.79711	9.79151	225.206		225.613	223.834	92.831	72.1935	352.778		493.394	347.888	941.959	680.011	3862.07	188.463	6221.13	3767.93
	2	1.12478						1.79787	2.27593	1.51488		0.0715064	0.148172	1.08435	0.510573	3.92328	4.10111	0.4984	0.302733	0.157411	0.754707	1.23921	4.02388	19.7726	6.74412			6.1504	3.92989	2.78212	12.3067	573.682		942.401	443.833	113.912	133.578	279.346		550.815	247.142	1192.86	1495.97	3500.74	198.767	6430.54	2799.29
	3	0.745744	1.51963	6.26352	2.11182	14.2365	16.5525	1.75051	1.53481	0.653617	3.20135	0.129824	0.288239	1.85692	1.09666	6.4094	5.56415	1.84233	0.78147	0.400248	1.18155	2.66439	5.05188	24.1867	6.08939	48.7732	76.2339	7.83493	6.59685	4.04151	21.9199	218.626		300.955	193.966	60.4917	85.6066	245.114		424.706	242.176	869.306	1495.24	4388.75	137.052	6361.47	4272.06
	4	0.331034	0.914558	2.83748	1.18554	8.14883	9.2837	1.1199	0.79308	0.37783	1.80027	0.0634228	0.234243	1.57141	0.359536	5.66637	5.65866	1.41982	0.701218	0.0890344	1.09936	1.75102	3.65859	16.1637	4.4091	35.8	52.6436	5.71291	4.66355	2.78531	14.4731	137.249		157.264	142.946	48.3374	76.225	225.54		331.239	271.065	575.034	1248.88	3284.78	129.79	3828.52	3651.03
	5		0.253933	1.1429	0.431424	3.79364	4.6266	0.400796	0.373179	0.211888	0.947447	0.0503945	0.233153	1.47881	1.00442	4.90541	5.08268	1.21625	0.63759	0.627818	1.46248	0.905089	4.20583	17.1059	6.73815			6.82439	4.89604	4.00136	16.2335	136.414		144.44	146.545	167.429	118.768	629.073		728.445	687.027	815.655	844.226	3756.98	157.11	4395.56	3533.08
DB24	1
	2
	3
	4
	5
LD25	1
	2
	3
	4
	5
KH28	1
	2
	3
	4
	5
MD35	1
	2
	3
	4
	5
IK36	1
	2
	3
	4
	5
TR38	1
	2
	3
	4
	5
DN39	1
	2
	3
	4
	5
KT41	1	0.0580697	0.402901	0.760044	0.4271	2.43301	2.93551	0.160747	0.177785	0.337929	0.378293	0.0350357	0.142287	0.421896	0.129436	1.46607	1.61316	0.533029	0.182856		0.239996	0.24103	1.28997	4.08395	2.52219	9.69828	13.8603	4.53228	1.70401	0.700729	2.52677	51.5286		78.2122	46.3019	49.06	59.5471	262.579		398.455	152.253	507.891	762.376	3603.61	98.9984	4947.03	1476.75
	2	0.0601702	0.238622	0.694226	0.548528	2.87594	3.37518	0.383219	0.212036	0.162463	0.407585	0.0429479	0.141654	0.403317	0.374973	1.48162	1.5165	0.582967	0.163986	0.0680788	0.223619	0.313168	1.7713	5.33312	3.76352	13.6999	21.5256	6.76557	2.36144	1.31668	3.45882	135.611		97.7288	40.635	41.9494	76.5622	324.663		362.565	95.4273	574.39	1185.24	5118.15	99.4174	5984.45	1383.88
	3	1.03341	2.3625	6.79518	2.1117	18.8159	24.5676	2.62223	1.13768	1.38478	2.70858	0.156608	0.391345	1.75968	0.712868	5.80251	6.1044	2.14758	0.627571	0.266758	0.928332	2.32377	5.69837	21.1296	7.78882	45.5825	86.512	13.484	4.73861	2.20462	10.9746	138.068		277.568	189.659	58.6648	271.35	213.165		406.447	72.5329	869.728	3387.52	3346.15	120.532	5222.78	1172.15
	4	0.192539	0.552487	1.66117	0.334663	4.84833	6.68546	1.25447	0.383253	0.188587	0.976602	0.105391	0.248986	1.06237	0.396416	3.26198	3.92931	2.13666	0.539762	0.18942	0.750892	1.32792	3.43991	12.4641	4.35932	27.8991	49.0531	14.2906	4.16115	1.62979	9.93237	124.12		159.962	50.5619	52.7131	158.73	348.978		478.962	110.999	919.391	2414.86	7036.02	172.037	7660.04	2103.72
	5		0.0964637	0.251278	0.161051	1.21214	1.46976	0.195367	0.164666	0.281999	0.362188	0.0389281	0.0645195	0.212822	0.188158	1.09851	1.08102	0.640638	0.220303	0.203532	0.354198	0.0927325	0.588755	2.20606	1.67096	5.50675	8.02154	4.35629	1.68714	1.22601	2.87204						46.0605	158.038		236.78	118.937	308.179	501.376	2483.99	90.3587	3123.99	1424.02
MV42	1
	2
	3
	4
	5
RR44	1
	2
	3
	4
	5
KI46	1
	2
	3
	4
	5
IG47	1
	2
	3
	4
	5
MG48	1	0.105898	0.586496	1.97647	1.21329	5.16827	5.47565	0.665525	0.543275	0.527869	1.08566	0.044973	0.182362	0.692331	0.614903	2.3672	1.94363	0.849114	0.26801	0.16642	0.411551	0.324515	2.00475	6.74221	3.90705	15.3462	20.4004	6.16506	2.57468	1.57587	4.25515	116.229		158.424	109.88	66.9417		169.406		376.217	218.971	619.748	487.931	2262.54	105.565	4947.72	2152.29
	2	0.0916554	0.551004	1.94501	1.60286	5.96037	8.14297	0.577918	0.478101	1.18454	1.19574	0.037998	0.157798	0.442874	0.616051	2.06708	1.91504	0.478683	0.176545	0.433123	0.381782	0.306971	1.74968	6.61241	6.0768	19.2801	27.7316	4.91321	2.4061	7.68483	4.96854	206.371		263.067	110.567	55.9791	48.5919	189.475		365.21	112.741	645.099	669.766	3079.64	72.0432	5169.75	1750.48
	3	0.355537	0.861748	3.63886	1.24767	11.7914	13.3664	1.37039	0.841264	0.5133	2.16966	0.10627	0.234383	1.12821	0.300592	4.30376	4.26035	1.09537	0.385752	0.12855	0.75015	1.98637	4.38598	21.021	7.2682	46.6475	92.1269	13.5278	5.48006	2.98007	19.1863	119.751		228.887	103.275		43.2305	123.309		322.774	177.286	788.734	852.31	2448.18	95.1004	5798.61	2410.57
	4	0.406006	0.898838	5.17171	2.02552	15.431	15.3673	1.39621	0.989296	0.618215	3.01026	0.0852996	0.256393	2.13958	1.40248	8.38013	6.27305	1.7832	0.605404	0.595399	1.48202	2.01152	4.53112	26.0496	9.21261	55.6002	105.454	13.737	5.31594	4.33143	30.4098	278.509		403.64	134.781	90.8057	242.981	335.125		479.894	143.161	1656.95	3121.65	5475.21	206.863	8030.04	2819.31
	5	0.0516659	0.343748	0.904216	0.690738	3.10181	3.69326	0.460037	0.377899	0.543895	0.909428	0.037267	0.0965554	0.410242	0.378904	1.83462	1.5237	0.870072	0.235541		0.416292	0.197077	1.43461	4.86316	3.16143	12.9291	17.7596	6.28679	2.48309	1.66493	4.57898	65.4022		103.1	67.8812	76.1758		132.302		561.348	209.323	849.588	314.585	1781.12	141.622	7097.07	2584.8
MP30	1	0.902705	0.832604	2.65938	1.24962	6.86543	9.31222	0.317407	0.420997	0.437849	1.274	0.294938	0.190076	0.745728	0.56038	2.53015	2.28513	0.445098	0.211791	0.185322	0.361793	2.52904	4.29222	14.5411	6.19888	31.0876		5.31747	3.14491	2.82258	6.85674	205.697		136.53	175.091	63.4365	116.124	603.461		380.861	497.987	542.161	1361.91	6187	171.492	4125.75	4403.47
	2	1.21038	1.42328	4.82882	1.85277	12.2081	22.4418	0.685951	0.724391	0.47192	2.0426	0.212776	0.286497	0.757616	0.780362	3.05588	3.03527	0.552069	0.214427	0.367487	0.590967	2.38967	4.73269	17.1526	6.87333			6.89431	3.57005	2.32906	8.98599	257.117		350.823	288.032	143.959	99.6522	366.593		468.945	355.686	1458.83	1305.12	4229.96	172.478	6094.66	3922.23
	3	0.792072	1.23888	3.95905	1.31337	9.96662	10.5822	1.57757	0.747707	0.492697	1.25803	0.309158	0.386732	2.19647	1.14945	6.80671	5.79373	1.77238	0.553042	0.394412	0.805695	3.56609	5.44662	24.8457	5.46889	46.1058	67.6094	6.6887	4.41766	2.33513	11.2947	177.215		328.784	131.598	94.4276	246.93	317.342		701.623	217.218	1053.65	2593.61	4227.07	118.769	6986.79	2753.92
	4	0.706474	0.993548	3.74618	1.20322	9.23217	10.243	1.38784	0.822019	0.361698	1.41877	0.207336	0.166708	1.23395	0.474151	4.63306	4.03485	1.3407	0.51681	0.212155	0.630339	2.96629	4.72812	20.9922	4.91459	40.676	60.2409	6.31038	4.77452	2.48338	11.7631	127.814		208.942	115.962	55.4984	102.009	202.418		396.953	205.896	786.653	1584.43	3299.73	94.2695	5418.53	2931.94
	5		0.267584	0.370615	0.0913826	1.39842	1.34171	0.198293	0.175128		0.293978	0	0.136299	0.462011	0.254851	1.66966	1.52075	0.829987	0.287077	0.152702	0.327622	0.426798	1.35167	4.39436	2.35557	11.1876	15.3196	6.10947	2.3491	1.37943	3.5679	50.6888		39.4852	46.4694	47.7264	54.1416	237.781		238.41	267.275	469.543	558.626	2972.37	102.039	3377.04	3380.76
RS45	1
	2
	3
	4
	5
KD33	1
	2
	3
	4
	5
JL50	1
	2
	3
	4
	5
NA51	1
	2
	3
	4
	5
SS52	1	0.090005	0.483574	1.31298	1.37933	5.2976	5.36852	0.518653	0.633096	0.697131	1.6406	0.0381567	0.227572	0.439068	0.568211	2.07555	1.6788	0.568872	0.226018	0.26455	0.51877	0.184122	0.799702	3.20692	3.60759	11.446	10.6971	4.16136	2.05777	2.02293	4.06278	236.768		202.883	141.464	50.941	46.8552	224.4		376.359	214.537	431.001	556.336	3274.12	106.887	4359.02	2541.5
	2	0.0634972	0.0988214	0.508943	0.602913	2.93249	3.2341	0.224367	0.120468	0.114738	0.494482	0.0420221	0.123151	0.310119	0.45852	1.81081	1.65313	0.347764	0.111913	0.0365839	0.29829	0.382103	0.866709	4.02058	4.61654	17.7012	20.5386	4.23832	1.7162	1.68288	3.89405	116.087		157.886	68.5178	58.6678	59.3143	245.603		499.909	195.154	685.32	868.107	4926.2	128.16	7385	2691.66
	3	0.118637	0.116167	0.779104	0.49454	4.39311	4.34778	0.668146	0.220699	0.0309359	0.566322	0.0821332	0.0971747	0.748705	0.42001	3.55876	3.51865	1.66885	0.356806	0.0851887	0.570171	0.754604	1.22517	7.32928	4.76983	24.0907	30.3411	9.77862	2.58636	1.51337	6.52788	205.692		207.065	73.2284	72.6915	114.81	345.873		714.215	159.897	935.297	1429.32	4304.64	118.915	7752.57	2060.91
	4	0.108775	0.042588	0.414258	0.222181	2.31137	2.7668	0.419802	0.115283		0.35145	0.104627	0.105486	0.742979	0.63399	4.13875	4.06877	1.67114	0.376868	0.238309	0.775973	0.762998	1.07908	6.75663	4.82064	23.6109	26.1433	7.59304	2.22172	1.62175	6.47915	71.9462		98.3569	51.8422	50.06	81.6067	246.689		604.122	192.066	616.098	831.21	2591.63	75.1695	5791.35	1933.85
	5	0.126049	0.0800766	0.511247	0.755802	3.57497	3.55046	0.341134	0.192733	0.278912	0.77915	0.0425478	0.0543162	0.427678	0.725939	2.86513	2.35141	1.03693	0.220144	0.20917	0.63267	0.234551	0.643516	3.89905	4.62518	15.6381	16.3893	5.81783	1.96518	2.14229	4.76446	97.181		117.303	64.5921	86.941	85.6671	250.904		582.462	235.47	691.3	715.803	2926.03	114.039	5430.12	2412.75
TG53	1
	2
	3
	4
	5
AB54	1
	2
	3
	4
	5
MS55	1	0.0342418	0.0756982	0.235424	0.100591	1.05782	0.918775	0.144475	0.114304		0.185195	0.0450547	0.161994	0.417471	0.365813	1.63728	1.42933	0.813464	0.331213	0.113832	0.411239	0.0946507	0.775303	3.09502	2.28293	7.08309	8.09332	5.88251	2.29696	1.22041	2.53563	34.4979		33.835		63.8833	63.1388	248.864		427.709	145.183	888.539	727.231	4004.49	240.89	6278.66	2041.73
	2	0.0712293	0.26219	0.872696	0.693447	3.84277	5.21398	0.601029	0.400626		0.764956	0.0537723			0.719272	3.21845	4.31138	0.755391	0.871656	0.209845	0.808146	0.23161	1.33964	5.28349	3.78711	15.7	23.7088	6.27304	3.03863	1.39324	4.95041	126.072		133.764	46.4266	64.8027	83.241	289.318		478.97	132.794	1123.19	1116.38	4237.86	175.532	8727.29	2142.35
	3	0.126569	0.235022	1.05247	0.623137	5.09466	5.59409	0.836128	0.472533	0.381588	0.819879	0.103818	0.0751864	0.991866	0.889703	4.15765	4.27642	1.52971	0.58833	0.417584	0.689715	1.69059	3.00757	11.5866	4.20032	28.415	34.0803	5.87339	4.19734	2.34493	8.32757	141.587		91.4527	72.7504	49.2083	131.015	313.654		394.345	194.555	516.724	1640.1	4581.37	94.188	4633.62	2842.16
	4	0.265455	0.361521	1.09634	1.008	3.75294	4.42501	1.21346	0.483466	0.417959	0.747103	0.0978853	0.181969	1.05081	0.776966	3.46155	3.73216	1.92283	0.561604	0.287021	0.71643	1.50333	2.84395	10.5982	3.21736	22.5599	25.6535	7.44165	4.01065	1.9129	7.62438	88.9369		69.2434	47.8064	57.5886	115.853	281.501		423.922	210.172	770.248	1687.56	4513.27	173.065	5202.58	3054.5
	5	0.0331516	0.122747	0.403974	0.274876	1.70927	1.74147	0.275163	0.188327		0.413249	0.0326409	0.0892877	0.369948	0.277707	1.42515	1.33005	1.14946	0.316003		0.418312	0.137532	1.10486	3.63962	2.55544	8.99975	12.2806	8.16655	2.60689	1.41312	4.21545	67.465		66.8576	62.1717	98.9362	62.4266	271.272		501.569	318.998	1082.84	710.488	3105.43	319.443	7046.08	2670.45
NW59	1	0.221355	0.407737	1.54991	1.35331	4.88011	6.05897	0.664829	0.457162	0.234215	1.07024	0.0622626	0.113953	0.466749	0.758889	2.09181	1.78245	0.640106	0.224027	0.826781	0.411691	1.19303	2.41871	7.52184	5.15216	22.2436	32.1012	6.69944	2.91586	2.62981	5.73705	184.648		175.982	111.725	56.2334	52.5341	257.164		397.385	190.978	726.634	824.03	4287.02	114.05	6026.87	2659.28
	2	0.155159	0.29417	1.24379	0.845518	4.53966	5.3474	0.705554	0.322244		0.707292	0.0624648	0.0822759	0.35757	0.286464	2.0808	1.58146	0.649998	0.190366		0.27848	0.709118	1.63794	6.25878	3.99909	18.1916	24.2237	6.00451	2.3468	1.36096	4.03861	185.944		190.494	69.5617	45.1094	44.2716	299.806		436.933	130.201	548.282	816.073	4248.45	88.8405	7390.33	1916.36
	3
	4	0.686728	1.1912	6.97241	3.13617	18.7973	16.7978	1.92888	1.05057	2.15171	2.83051	0.152371	0.195099	1.84834	0.909359	6.51606	4.2061	1.3912	0.456098	0.218461	0.869195	2.88358	4.35675	24.4908	9.32499	50.1605	101.161	11.2135	4.55809	3.96237	19.1459	474.904		286.448	101.277	93.233	617.237	472.618		361.814	110.182	1125.75	5332.99	5808.91	101.102	3748.08	1316.59
	5	0.128372	0.369594	1.2874	0.928318	4.03344	5.1671	0.836561	0.437388	0.211007	0.939228	0.0513828	0.205297	0.658758	0.684564	2.3227	1.96806	1.1082	0.53744	0.189221	0.706025	0.777303	2.01083	6.79307	3.94691	19.7944	33.0676	9.13012	2.88654	1.79753	5.90854	124.406		175.769	79.0643	54.4322	39.6035	210.069		436.594	174.742	604.57	577.082	2802.23	89.9055	6865.41	1700.32
UK60	1
	2
	3
	4
	5
SH64	1
	2
	3
	4
	5
SJ66	1
	2
	3
	4
	5
TP71	1
	2
	3
	4
	5
CO63	1
	2
	3
	4
	5
ND67	1
	2
	3
	4
	5
AD74	1
	2
	3
	4
	5
TH76	1
	2
	3
	4
	5
BE80	1
	2
	3
	4
	5
CS81	1
	2
	3
	4
	5
CR73	1
	2
	3
	4
	5
BS82	1
	2
	3
	4
	5
MS79	1
	2
	3
	4
	5
NN83	1
	2
	3
	4
	5
MF85	1
	2
	3
	4
	5
TH72	1
	2
	3
	4
	5
BO70	1
	2
	3
	4
	5
TS78	1
	2
	3
	4
	5
GH43	1
	2
	3
	4
	5
HT90
HP69
ME88
NS86
SM87
YF_K2		0.511112	0.268353	1.05812	1.0016	2.8436	3.22991	0.245006	0.334187	0.928117	1.41674	0.0985432	0.0851571	0.340176	0.215465	1.11451	1.05816	0.471292	0.139947		0.399372	0.122312	1.15627	6.04631	3.40184	13.6128	24.0702	5.95915	2.0773	1.83081	5.74665	475	401	355	469	40.3162		143.925		274.111	125.134	484.718	476.383	3323.35	107.52	5090.87	2283.78
HP_K6		0.0399997	0.191033	0.575039	0.42022	1.72096	2.01033	0.135665	0.19011		0.719689	0.0905486	0.207129	0.660022	0.389356	1.64022	1.83301	0.348434	0.188183		0.624467	0.185489	1.63123	5.99871	4.17261	11.6111	20.1803	4.53433	2.11998	2.05411	5.66924	148.582		100.151	81.8078	61.8839	87.8066	338.122		484.616	242.886	648.396	1127.02	5536.34	117.115	5736.72	3081.88
SK_K7
HO_K8
SP_K9
NS_K11		0.0560207	0.350461	0.890792	0.0791496	1.35588	1.63666	0.245621	0.154787		0.302804		0.260277	0.610776	0.167349	0.991872	1.13449	0.787753	0.239075		0.348803	0.274482	3.46405	8.57614	3.26804	11.8293	18.0833	9.31776	3.51395	1.51663	4.25808	44.5059		45.0261	51.5968	54.6135	42.5678	160.899		214.905	176.366	778.503	697.289	3002.8	140.816	4369.81	2756.51
DK_K15		0.0443856	0.112835	0.321829		0.76779	1.03083	0.139504	0.0868817		0.322156		0.15899	0.428817	0.200549	1.04112	1.24769	0.623725	0.187036		0.426714	0.191141	1.49979	4.39557	2.16179	9.54618	13.0196	7.08898	2.18134	1.05188	4.19873	47.7595		53.8285		49.9228	66.4048	273.003		484.9	177.651	483.748	729.634	3998.44	129.522	5328.07	2315.02
KS_K3
KON1322
KON1332
KON1159
KON1074
KON1105
KON1394
KON1494

## Sheet: Suppl fig 2
Patient	Timepoint	O2 flux	CSA	CV_ATP	CIII_UQCR	CII_SDHB	CI_NDUF	CIV_COXIV
dumy	1	1	1
AE15	1	44.8815	94.0047
	2	56.76	62.9658
	3	77.325	92.9917
	4	99.915	93.9644
	5
SK16	1	65.056	88.093
	2	45.415	43.0827
	3	44.225	64.8479
	4	51.94	90.6213
	5	45.03	83.1334
HL17	1	26.0456	52.4011
	2
	3	74.92	75.8509
	4
	5
ES18	1	59.765	99.8657	6.35732	3.29049	6.96849	0.222002	0.90739
	2	55.75	57.4489	3.61277	2.15732	2.27739	0.334485	0.798573
	3	70.415		5.1331	3.64883	4.61501	0.480075	1.06361
	4	121.975	127.866	12.4747	8.69676	14.9624	4.06045	4.76125
	5	62.73	60.2495	9.49975	5.31894	7.94108	0.995811	1.53649
NS20	1	70.2228	29.1697	7.4176	4.01647	4.88875	4.06409	0.402791
	2	66.365	31.2955	11.6576	9.11915	6.92646	6.20109	0.614834
	3	57.755	52.6242	18.2478	11.6632	12.9325	17.0961	1.20924
	4	82.16	53.8949	9.90568	6.90743	6.86889	6.95207	1.85798
	5	64.35	58.6674	8.38634	9.31794	10.8122	12.9352	2.04367
MM21	1	100.824	129.381	1.16847	0.663351	0.65979	0.0482541	0.891713
	2	33.955	20.7543	2.02996	0.91695	0.717624	0.425598	2.00964
	3	57	121.031	2.33882	1.52275	1.27908	0.192564	1.22146
	4		124.505	2.96985	2.32632	1.61003	0.453301	3.9266
	5	85.015	154.245	1.87446	1.17406	1.3601	0.145083	3.41412
TK22	1	85.1846	71.5139	1.18554	0.615809	0.338685	0.0553913	0.497
	2	55.7	49.2435
	3	89.35	82.2017	0.864156	0.541995	0.228803	0.0492682	0.65109
	4	66.285	73.9299	1.48453	0.923141	0.253028	0.0549958	0.542323
	5	75.91	95.6081
DB24	1	81.1856	129.473
	2	63.37	54.7103
	3		52
	4	50.91	51.7191
	5	41.55	67.7998
LD25	1	89.5243	77.6002
	2	58.28	50.8275
	3
	4	112.45	122.792
	5	35.57
KH28	1	70.4753	82.1443
	2	66.555	56.8164
	3	77.545	134.955
	4	51.17	120.889
	5	47.815	76.406
MD35	1	54.35	40.9435
	2	44.01	47.3999
	3	65.39	41.7967
	4	51.735	109.56
	5	125.02	141.709
IK36	1	109.4	127.051	3.97608	2.03766	3.21824	1.4658	0.934067
	2	73.755	72.5684	3.7689	2.02739	2.41615	1.1271	0.882363
	3	46.715	112.124	4.18857	4.10335	3.89995	1.27019	1.65442
	4	46.04	116.193	4.4564	3.11557	4.36372	1.27005	1.06976
	5	42.76	87.7044	5.30923	2.92755	4.48156	1.69957	1.59822
TR38	1	71.715	66.1193
	2	53.62	87.3806
	3	30.785	58.8307
	4	49.58	108.917
	5	65.665	117.321
DN39	1	97.65	140.949	1.37821	0.942679	0.525774	0.130804	0.795028
	2	84.885	135.044	1.71056	0.893398	0.572709	0.15365	0.660489
	3	96.87	41.0617	2.89295	2.46692	1.2907	1.47254	1.56101
	4	61.705	124.936	1.13083	0.768532	0.584325	0.229316	1.37203
	5	110.985	133.137	2.13617	1.49382	1.24407	0.769966	1.02031
KT41	1	88.26	63.2959
	2	58.81	58.4563
	3	34.32	69.3113
	4	45.475	93.3267
	5	74.08	112.591
MV42	1	67.585	127.227	1.22767	0.479918	0.505809	0.0503538	0.262873
	2	55.095	61.0522	1.37867	0.365234	0.322665	0.0437956	0.419222
	3	64.675	91.254	2.13741	0.971268	0.549697	0.216087	0.601311
	4	43.83	96.1018	2.43907	1.30321	0.691548	0.3117	0.546771
	5	63.835	94.2935	3.9422	2.06896	0.891938	0.566981	0.790399
RR44	1	78.325	119.174	2.3812	1.8148	1.71078	0.91342	1.38961
	2	58.4	83.4671	3.10972	1.47713	1.43947	0.512088	1.14555
	3	46.36	125.727	2.8138	1.27956	1.37986	0.599902	0.834986
	4	62.69	120.228	4.75399	2.99325	3.10559	2.64266	1.1151
	5	73.655	159.641	5.48435	2.38824	3.06052	2.31599	1.60268
KI46	1	25.485	87.0036
	2	50.265	43.0763
	3	51.365	112.162
	4	64.16	71.9733
	5
IG47	1	59.005	64.6858	0.824178	0.420344	4.33633	2.26583	3.29165
	2	86.795	73.0726	1.76875	0.67352	1.15872	0.443644	3.51533
	3	87.72	105.068	1.23046	0.95645	0.837003	0.309143	2.94718
	4	97.53	124.05	1.81683	0.974594	1.3651	1.03606	1.50042
	5	74.955	86.4356	1.53289	0.766086	1.29846	0.218219	1.20822
MG48	1	49.355	129.78	5.69597	2.66953	3.60141	1.27447	0.62023
	2	48.145	122.278	8.03675	3.59952	3.19054	1.29853	0.759102
	3	83.72	151.539
	4	104.085	148.532	6.9798	5.45754	5.62378	2.96273	1.44674
	5	104.7	119.077	4.79932	3.67988	5.29728	3.71677	1.86805
MP30	1	81.23	153.304	0.242301	0.137724	0.126106	0.0301525	8.47653
	2	62.595	75.3926	0.400706	0.207384	0.181264	0.0479268	2.90176
	3	53.31	78.2934	0.280808	0.0983742	0.104817	0.0185115	3.21684
	4	38.28	147.642	0.299508	0.152657	0.122208	0.0275926	5.22009
	5	66.235	109.073	0.480696	0.236716	0.16693	0.0704407	1.22315
RS45	1	8.95	139.151
	2	32.165	45.6529
	3	44.05	131.514
	4	62.51	121.446
	5	66.63	95.2619
KD33	1	125.01	100.234
	2
	3	91.04	74.0447
	4	57.935	95.2611
	5
JL50	1	54.3	93.272
	2
	3	53.395	89.7168
	4	75.02	82.3626
	5	94.28	104.441
NA51	1	87.675	90.464	0.299539	0.131954	0.11541	0.018678	1.33602
	2	74.63	49.866	0.383986	0.128337	0.122779	0.0990947	0.804574
	3	58.935	96.3426	0.275207	0.139266	0.118117	0.0274537	0.693039
	4	73.2	83.4339	0.269833	0.140103	0.107638	0.0311845	1.12771
	5	91.66	125.899	0.3562	0.263638	0.205188	0.101193	1.01157
SS52	1	70.45	168.787	2.0016	0.745733	1.0073	0.100864	3.14361
	2	63.305	114.879	2.30429	1.29486	1.26166	0.27178	3.18818
	3	101.55	130.114	2.91285	1.76596	1.67876	1.3462	3.69693
	4	80.125	79.8061	2.59947	2.00737	1.22955	0.680619	1.74139
	5	90.76	122.712	4.79121	1.33485	3.03223	1.28195	2.37883
TG53	1	74.445	57.1012
	2
	3	66.12	58.6893
	4	70.355	119.937
	5	61.48	78.1117
AB54	1	52.07	91.0977
	2
	3	76.15	133.184
	4	67.46	71.2535
	5	42.96	46.995
MS55	1	55.535	38.4503	0.278481	0.12177	0.112142	0.0347503	2.77628
	2	42.27	31.4667	0.244999	0.0833698	0.0790752	0.00894902	1.77317
	3	67.665	96.2241	0.271135	0.160686	0.0828895	0.0713089	0.975795
	4	64.55	72.2196	0.249378	0.15035	0.0953154	0.0577316	0.95554
	5	52.77	50.8604	0.218907	0.127399	0.141397	0.0928277	1.13843
NW59	1	49.88	85.2424
	2	61.075	93.1501
	3	38.38	78.8073
	4	68.21	64.695
	5	80.85	80.8245
UK60	1	47.065	78.3964
	2	50.4	41.8189
	3	66.725	78.1062
	4	47.835	83.6926
	5	66.96	126.97
SH64	1	79.93	25.7156	0.967372	0.493065	0.796888	0.117939	3.60969
	2	63.075	62.0287	1.85757	1.26203	1.90783	0.415165	3.81608
	3	75.845	77.9335	1.28604	0.901343	1.05527	0.363746	2.62115
	4	80.715	60.1017	1.8539	0.662757	1.15463	0.17624	1.82356
	5	76.295	81.7034	1.5509	1.30914	1.39442	0.349009	1.36951
SJ66	1	75.615	120.146
	2	72.81	90.1943
	3	79.515	77.7016
	4	80.175	69.1255
	5	65.63	70.1168
TP71	1	52.33	74.2586
	2	49.735	38.72
	3	67.18	67.6607
	4	48.885	54.4206
	5	65.535	34.1029
CO63	1	80.145	104.851
	2	80.02
	3	69.82	108.454
	4	69.745	42.904
	5	40.235	54.5614
ND67	1	67.395	103.85
	2
	3	30.64	164.114
	4	65.85	52.0897
	5	77.355	68.0619
AD74	1	101.195	109.855
	2
	3	60.85	92.6611
	4	50.73	75.7103
	5	76.09	44.9666
TH76	1	56.01	92.5228
	2	90.755	60.6136
	3	105.965	83.411
	4	102.605	104.006
	5	110.705	132.579
BE80	1	96.11	89.7432
	2	103.53	68.5907
	3	97.665	85.0225
	4	96.565	137.176
	5	114.47	82.3693
CS81	1	94.105	106.641
	2	103.145	72.7516
	3	95.02	86.0022
	4	82.8	120.32
	5	79.39	110.127
CR73	1	73.775	71.1193
	2	64.425	50.599
	3	73.925	61.0734
	4	60.67	92.3734
	5	70.78	64.4005
BS82	1	109.365	58.3983
	2
	3	64.75	12.0681
	4	71.635	47.9519
	5	52.785	57.9192
MS79	1	61.79	18.7046
	2
	3	60.785	41.0638
	4	50.085	31.3198
	5	67.38	77.1576
NN83	1	62	36.5479
	2	67.19	49.6698
	3	74.25	71.1336
	4	81.205	76.2103
	5	77.445
MF85	1	59.29	41.8137
	2	54.305	31.4799
	3	77.465	48.9221
	4	65.17	60.1619
	5	60.38
TH72	1
	2
	3
	4
	5
BO70	1
	2
	3
	4
	5
TS78	1
	2
	3
	4
	5
GH43	1
	2
	3
	4
	5
HT90
HP69
ME88
NS86
SM87
YF_K2		38.055	120.16	3.75337	2.99734	3.77022	0.753867	1.1676
HP_K6		116.04	72.2	0.782043	0.337979	0.479758	0.0700479	0.833919
SK_K7		121.23	107.32
HO_K8		211
SP_K9		84.375	94.08
NS_K11		82.475	64.31	1.0118	0.352547	0.790638	0.0686646	1.16087
DK_K15		59.2	110.82	2.65266	1.11126	3.15131	0.76538	1.75024
KS_K3			108.485
KON1322		84.4518	83.2935	2.2373	5.45472	5.57111	0.834998	1.7161
KON1332		74.4249	113.153	3.66761	2.988	2.58054	0.390843	0.707988
KON1159		76.9051	70.2367	1.66117	2.0428	2.24658	0.343927	0.586543
KON1074		74.9685	114.231	2.3038	2.80371	2.30206	0.277068	1.06029
KON1105		98.6861		4.04834	5.10104	5.9989	1.19571	2.57841
KON1394		145.28	138.738	13.4191	16.7068	39.5696	14.0333	18.1992
KON1494		61.3417	170.299	4.0236	3.64868	4.86383	1.54935	2.50151

## Sheet: Suppl fig 3
Patient	Timepoint	MFN2	GADPHMFN2	PRK	GADPHPRK	OPA1	GADPHOPA1	DRP1	GADPHDRP1	Pink1	GADPHPink1	LC3	GADPHLC3	p62	GADPHp62	PPink1	GADPHPPINK1	PPRK	GADPHPPRK	PDRP1	GADPHPDRP1	FIS1
dumy	1
AE15	1	196470	380424	3933540	1654125	383614	380424	305844	1654125	739684	380424	160650	1654125	295820	380424	305500	949220	1775720	708460	320221	708460	1.39342
	2	503820	665962	1372010	2633653	978252	665962	750068	2633653	879065	665962	1189690	2633653	2444330	665962	245030	835520	1450690	1408150	236632	1408150	1.54056
	3	4488315	3506160	386862	2203803	1602280	835920	546346	354476	212819	835920	4803813	11186511	2530192	2088072	2667056	11536770	1052560	11536770	1648638	1781459	0.394629
	4	3331980	3495345	321986	2340744	1361480	419860	562173	280140	263112	419860	6283788	11646768	3154950	1555272	2788856	12412890	578624	12412890	1526940	2345740	0.762516
	5	1782750	695981	1831578	3710655	2959462	695981	867900	3710655	1060983	695981	1051127	3710655	1245410	695981	505350	891450	1465240	1333920	241989	1333920	1.55475
SK16	1
	2
	3
	4
	5
HL17	1
	2
	3
	4
	5
ES18	1	206870	494934	2252700	2304830	471251	494934	360492	2304830	779823	494934	101580	2304830	290150	494934	631480	759720	1214700	1105750	262361	1105750	0.646591
	2	643340	818994	1598180	3695373	1092333	818994	974171	3695373	1146959	818994	1066750	3695373	1677390	818994	1359720	1215560	1232380	2082730	2550823	2082730	0.257317
	3	3974760	10074666	126980	2879940	3069200	667620	1619760	1586898	230698	667620	3520629	14251587	6035977	7487514	1423954	17050278	986208	17050278	3598902	5156410	0.388546
	4	2388000	7362642	91070	2764293	2833880	726700	1783770	1900098	370215	726700	2043741	14452389	5148449	6351588	1711052	19642728	1021680	19642728	1965096	4238729	0.434367
	5	709940	568040	1658040	2335817	1298990	568040	723448	2335817	751421	568040	312950	2335817	691360	568040	1373610	1425520	1229880	1581020	615670	1581020	0.910588
NS20	1
	2
	3
	4
	5
MM21	1
	2
	3
	4
	5
TK22	1
	2
	3
	4
	5
DB24	1
	2
	3
	4
	5
LD25	1
	2
	3
	4
	5
KH28	1
	2
	3
	4
	5
MD35	1
	2
	3
	4
	5
IK36	1
	2
	3
	4
	5
TR38	1
	2
	3
	4
	5
DN39	1
	2
	3
	4
	5
KT41	1	1561572	1370490	909504	5315904	2511850	1370490	1843226	5315904	1749398	1370490	1887275	5315904	2389335	1370490	374270	3346920	1371860	3065190	493570	3065190	0.379898
	2	1016210	1340163	409690	3778412	1872596	1340163	925342	3778412	1363461	1340163	1209440	3778412	1982260	1340163	403930	4181080	1600220	2620910	545039	2620910	0.28289
	3
	4	8822037	7366025	1162494	2261200	2334304	1341200	3189812	2261200	3189812	1835240	883911	1476549	3868932	1807318					1049750	1176233	0.323791
	5	3104123	960344	502350	1852279	3941718	960344	1326589	1852279	1291202	960344	2308670	1852279	1655930	960344	376500	3983910	1880360	2709960	558877	2709960	0.606667
MV42	1
	2
	3
	4
	5
RR44	1
	2
	3
	4
	5
KI46	1
	2
	3
	4
	5
IG47	1
	2
	3
	4
	5
MG48	1	890990	737990	703270	1780669	2616933	737990	658251	1780669	1509530	737990	613640	1780669	1471300	737990	493560	1639960	1204280	1434530	405746	1434530	0.79527
	2	563900	599995	914380	1483504	1339800	599995	539825	1483504	1426194	599995	810140	1483504	1126940	599995	506800	1468450	840430	1530290	305107	1530290	0.867257
	3	4882620	6127128	1039332	2801232	1769040	958680	1406852	1347501	421458	958680	4958375	14242977	3990418	5090094	2838080	12166497	880496	12166497	4509666	6239714	0.999686
	4	7762725	6415122	1250606	2784201	3942200	1095480	1710608	949049	303886	1095480	5903898	14425005	5526340	4129200	2756866	13067460	1007280	13067460	2479248	5044291	2.10988
	5	2475850	625471	940450	1302411	4510605	625471	810997	1302411	1528395	625471	1138080	1302411	1416300	625471	357930	1481410	1135060	2114220	489060	2114220	1.54344
MP30	1	564640	640904	550200	3379145	1231439	640904	950851	3379145	1475133	640904	707150	3379145	1034180	640904	260210	3267700	2042180	1512360	324599	1512360	0.92183
	2	714670	523391	834960	2388298	1564486	523391	857098	2388298	1149324	523391	853000	2388298	1432650	523391	180380	2223430	1826820	1422720	330286	1422720	1.16111
	3	6906840	9031428	895398	3020535	2021740	1318420	457266	495351	537529	1318420	9940245	15443043	2019757	2373156	2381330	14682171	1382832	14682171	2735640	3605611	0.751226
	4	5117805	8128050	862918	2855916	2348740	1246500	792302	486864	302404	1246500	12493908	14857857	3700478	2656008	2658670	14949438	1030832	14949438	2960028	3085980	0.563857
	5	1579870	580998	680710	2516415	2891460	580998	1082059	2516415	1324026	580998	1717160	2516415	1553130	580998	196760	2491980	2142330	1411090	233233	1411090	1.73796
RS45	1
	2
	3
	4
	5
KD33	1
	2
	3
	4
	5
JL50	1
	2
	3
	4
	5
NA51	1
	2
	3
	4
	5
SS52	1	1820940	916190	383410	1540715	4708088	916190	1752223	1540715	1436886	916190	2863540	1540715	1632400	916190	329410	4090460	1310960	1727410	369666	1727410	0.836884
	2	1491320	888096	496640	1945922	3398967	888096	1136003	1945922	1241559	888096	2421440	1945922	1939820	888096	341710	3288630	1048630	1830090	430782	1830090	0.850461
	3	8888535	8591499	931714	2867991	3575140	1721280	987360	1239378	412376	1721280	10981824	15237810	4198164	6732684	2591932	13653234	1230576	13653234	2127330	5635856	1.53893
	4	4330395	3098844	631050	2098110	1885480	849280	472991	1270612	395333	849280	4215393	10718211	2976008	5854266	2075556	10695489	1260816	10695489	1672290	3395243	1.56418
	5	3324266	840972	607790	3070111	5671435	840972	1460481	3070111	1144407	840972	3054510	3070111	1955840	840972	491880	2156810	758950	1465080	547250	1465080	1.66467
TG53	1
	2
	3
	4
	5
AB54	1
	2
	3
	4
	5
MS55	1	1608480	815430	898815	5091060	2132757	815430	634690	5091060	1065350	815430	567840	5091060	1030240	815430	187720	2780490	2590250	2150190	186164	2150190	0.358544
	2	1573850	851026	291050	3281685	1922140	851026	474133	3281685	1181708	851026	540450	3281685	1434460	851026	106930	2423480	2213070	1780160	338437	1780160	0.478208
	3	6680370	5816055	274372	2564016	1218880	1139160	2540460	1186596	190969	1139160	9004275	12211563	2554398	3906864	2415378	15820539	803552	15820539	2453256	2944639	0.339133
	4	2695185	4660320	271768	3122553	2478980	1724740	933960	1729539	561241	1724740	5295927	15230880	6455687	6946380	2967188	18421872	1253056	18421872	2214144	4444803	0.296202
	5	2258800	789371	786360	2391448	3771152	789371	859683	2391448	1205336	789371	921550	2391448	1277720	789371	140930	2026620	1966780	1431350	536041	1431350	0.784045
NW59	1	645200	796301	1206640	3836976	1582603	796301	986392	3836976	1350393	796301	1369480	3836976	1804370	796301	645510	3251380	2348260	2614590	443509	2614590	1.13807
	2	1255360	806586	517130	4101427	2420803	806586	965954	4101427	1439207	806586	942790	4101427	1623240	806586	492770	3421060	1869890	2635320	505175	2635320	1.27378
	3
	4	6412980	5490360	856167	1202850	2334304	1341200	572050	1202850	572050	1341200	477652	2425086	1807774	947283					598462	728042	1.97599
	5	921400	666083	657740	3995332	2553188	666083	1126026	3995332	1575442	666083	1033840	3995332	1807780	666083	349520	3095530	1856910	2223310	444004	2223310	1.7961
UK60	1
	2
	3
	4
	5
SH64	1
	2
	3
	4
	5
SJ66	1
	2
	3
	4
	5
TP71	1
	2
	3
	4
	5
CO63	1
	2
	3
	4
	5
ND67	1
	2
	3
	4
	5
AD74	1
	2
	3
	4
	5
TH76	1
	2
	3
	4
	5
BE80	1
	2
	3
	4
	5
CS81	1
	2
	3
	4
	5
CR73	1
	2
	3
	4
	5
BS82	1
	2
	3
	4
	5
MS79	1
	2
	3
	4
	5
NN83	1
	2
	3
	4
	5
MF85	1
	2
	3
	4
	5
TH72	1
	2
	3
	4
	5
BO70	1
	2
	3
	4
	5
TS78	1
	2
	3
	4
	5
GH43	1
	2
	3
	4
	5
HT90
HP69
ME88
NS86
SM87
YF_K2		1091310	688787	811820	1889393	2736437	688787	939895	1889393	1629419	688787	1518160	1889393	1798440	688787	641370	2617940	1179770	2391620	781726	2391620	0.465756
HP_K6		1695810	636768	921310	1992012	3515105	636768	1024595	1992012	1532872	636768	1013400	1992012	1809750	636768	653120	2738520	1206520	2359370	552211	2359370	0.403573
SK_K7
HO_K8
SP_K9
NS_K11		1149010	435743	1817110	1636041	1710412	435743	509234	1636041	1064679	435743	665450	1636041	662450	435743	847010	2321350	1510280	1854210	473561	1854210	1.24092
DK_K15		1835940	726385	842650	3257452	2897609	726385	865848	3257452	1639356	726385	1187630	3257452	1145960	726385	985644	2534230	1636660	2501730	463243	2501730	1.10387
KS_K3
KON1322
KON1332
KON1159
KON1074
KON1105
KON1394
KON1494
